# Supplementary material for: The Antibiotic Treatment of Calf Diarrhea in Four European Countries: A Survey
Source: Antibiotics (Basel). 2021 Jul 26;10(8):910. doi: 10.3390/antibiotics10080910 (PMC8388724; doi:10.3390/antibiotics10080910)
Supplement: Supplementary file 1 [file antibiotics-10-00910-s001.zip]

Archive with 1 entries (1 files):
- antibiotics-1293869-supplementary.pdf
